# Supplementary material for: Thrombocytopenia and anemia associated with piperacillin-tazobactam: integrating clinical case series with FAERS disproportionality analysis
Source: Front Pharmacol. 2026 May 21;17:1817103. doi: 10.3389/fphar.2026.1817103 (PMC13233410; doi:10.3389/fphar.2026.1817103)
Supplement: Supplementary file 2 [file DataSheet1.xlsx]

## Sheet: Sheet1
Ranking	Concomitant Medication	Frequency
1	VANCOMYCIN	61
2	PARACETAMOL	53
3	HEPARIN	47
4	PANTOPRAZOLE	41
5	FUROSEMIDE	37
6	ENOXAPARIN	36
7	VARIOUS	33
8	SODIUM CHLORIDE	26
9	OMEPRAZOLE	22
10	INSULIN HUMAN	19
11	IRON	19
12	ACETYLSALICYLIC ACID	19
13	LEVOFLOXACIN	19
14	LINEZOLID	18
15	ESOMEPRAZOLE	18
16	FOLIC ACID	17
17	MEROPENEM	17
18	MORPHINE	17
19	METRONIDAZOLE	17
20	LANSOPRAZOLE	16
21	FLUCONAZOLE	16
22	AMIKACIN	16
23	PREDNISONE	15
24	OXYCODONE	15
25	CIPROFLOXACIN	14
26	HYDROCORTISONE	14
27	RANITIDINE	14
28	METAMIZOLE	14
29	CLINDAMYCIN	13
30	AMLODIPINE	13
31	DALTEPARIN	13
32	METOPROLOL	12
33	CEFTRIAXONE	12
34	ONDANSETRON	12
35	LEVOTHYROXINE	11
36	SALBUTAMOL	11
37	GENTAMICIN	11
38	PHENYTOIN	11
39	LORAZEPAM	10
40	LACTULOSE	10
41	METHYLPREDNISOLONE	10
42	HALOPERIDOL	10
43	SULFAMETHOXAZOLE/TRIMETHOPRIM	10
44	LOPERAMIDE	9
45	ALLOPURINOL	9
46	TEICOPLANIN	9
47	LEVETIRACETAM	9
48	BISOPROLOL	9
49	DAPTOMYCIN	9
50	TOBRAMYCIN	9
51	FENTANYL	8
52	AMIODARONE	8
53	IPRATROPIUM	8
54	CLOPIDOGREL	8
55	QUETIAPINE	8
56	CODEINE	8
57	LISINOPRIL	7
58	HYDROMORPHONE	7
59	INSULIN GLARGINE	7
60	GABAPENTIN	7
61	AMOXICILLIN	7
62	METOCLOPRAMIDE	7
63	DEXAMETHASONE	7
64	NEFOPAM	7
65	MACROGOL 3350/POTASSIUM/SODIUM BICARBONATE/SODIUM CHLORIDE	7
66	POTASSIUM	6
67	URSODEOXYCHOLIC ACID	6
68	METHOTREXATE	6
69	RIFAMPICIN	6
70	WARFARIN	6
71	ACICLOVIR	6
72	NOREPINEPHRINE	6
73	IVACAFTOR	6
74	APIXABAN	6
75	TINZAPARIN	6
76	ATORVASTATIN	6
77	HYDROCHLOROTHIAZIDE	6
78	MIRTAZAPINE	6
79	MIDAZOLAM	6
80	ALPRAZOLAM	6
81	TRAMADOL	6
82	CEFTAZIDIME	5
83	TIGECYCLINE	5
84	INSULIN NOS	5
85	FAMOTIDINE	5
86	BENZYLPENICILLIN	5
87	CLARITHROMYCIN	5
88	PROGESTERONE	5
89	SIMVASTATIN	5
90	HYDROXYCHLOROQUINE	5
91	REBAMIPIDE	5
92	CEFOPERAZONE/SULBACTAM	5
93	CASPOFUNGIN	5
94	CICLOSPORIN	5
95	VALACICLOVIR	5
96	TACROLIMUS	5
97	COLISTIN	5
98	PROPOFOL	5
99	URAPIDIL	5
100	DIGOXIN	5
101	CALCIUM	5
102	CYCLIZINE	5
103	BENSERAZIDE/LEVODOPA	5
104	MULTIVITAMINS WITH MINERALS [UMBRELLA TERM]	5
105	TAMSULOSIN	5
106	AMOXICILLIN/CLAVULANIC ACID	5
107	PHYTOMENADIONE	5
108	COLECALCIFEROL	5
109	AZITHROMYCIN	5
110	ZOPICLONE	5
111	DOCUSATE	4
112	IMIPENEM	4
113	INSULIN ASPART	4
114	IPRATROPIUM/SALBUTAMOL	4
115	VALGANCICLOVIR	4
116	MAGNESIUM SULFATE	4
117	CARBIDOPA/LEVODOPA	4
118	PRAVASTATIN	4
119	FLUDROCORTISONE	4
120	DOXYCYCLINE	4
121	LIDOCAINE	4
122	GANCICLOVIR	4
123	BUDESONIDE	4
124	ASCORBIC ACID	4
125	CITALOPRAM	4
126	ANTITHYMOCYTE IMMUNOGLOBULIN	4
127	CEFEPIME	4
128	CILASTATIN/IMIPENEM	4
129	SPIRONOLACTONE	4
130	AMPHOTERICIN B	4
131	MACROGOL	4
132	PREDNISOLONE	4
133	CARBOPLATIN	4
134	GEMCITABINE	4
135	PREGABALIN	4
136	AZTREONAM	4
137	BUMETANIDE	4
138	METFORMIN	4
139	CEFOTAXIME	4
140	BUDESONIDE/FORMOTEROL	4
141	CYANOCOBALAMIN	4
142	DIPHENHYDRAMINE	4
143	LAMOTRIGINE	4
144	VALPROIC ACID	4
145	CLONAZEPAM	3
146	GLUCOSE	3
147	ATENOLOL	3
148	FELODIPINE	3
149	HYDROCODONE/PARACETAMOL	3
150	ETIZOLAM	3
151	CALCIUM CARBONATE	3
152	DOMPERIDONE	3
153	TERBUTALINE	3
154	INSULIN LISPRO	3
155	BETAMETHASONE	3
156	INDAPAMIDE	3
157	NICARDIPINE	3
158	ZOLPIDEM	3
159	LEFLUNOMIDE	3
160	IMMUNOGLOBULIN HUMAN NORMAL	3
161	CELECOXIB	3
162	VERAPAMIL	3
163	DIAZEPAM	3
164	OFLOXACIN	3
165	POSACONAZOLE	3
166	OLANZAPINE	3
167	RIVAROXABAN	3
168	ENALAPRIL	3
169	TORASEMIDE	3
170	MACROGOL 3350	3
171	SUFENTANIL	3
172	MIANSERIN	3
173	COLCHICINE	3
174	VITAMIN B COMPLEX	3
175	MYCOPHENOLIC ACID	3
176	HYDROXYZINE	3
177	ESCITALOPRAM	3
178	LOVASTATIN	3
179	PERINDOPRIL	3
180	RAMIPRIL	3
181	VENLAFAXINE	3
182	CARVEDILOL	3
183	GLYCERYL TRINITRATE	3
184	SERTRALINE	3
185	FINASTERIDE	2
186	TERAZOSIN	2
187	OCTREOTIDE	2
188	DOBUTAMINE	2
189	DOPAMINE	2
190	CICLESONIDE	2
191	DIMENHYDRINATE	2
192	INDOMETACIN	2
193	TRAZODONE	2
194	RABEPRAZOLE	2
195	MAGNESIUM OXIDE	2
196	NITRAZEPAM	2
197	FUSIDIC ACID	2
198	HYDRALAZINE	2
199	MICAFUNGIN	2
200	AMBROXOL	2
201	IOPAMIDOL	2
202	CLOSTRIDIUM BUTYRICUM	2
203	MONTELUKAST	2
204	BIVALIRUDIN	2
205	FOLINIC ACID	2
206	TRIMEBUTINE	2
207	CYTARABINE/DAUNORUBICIN	2
208	BECLOMETASONE	2
209	DRONABINOL	2
210	LETERMOVIR	2
211	MAGNESIUM HYDROXIDE	2
212	DEFIBROTIDE	2
213	THIAMINE	2
214	ELEXACAFTOR/IVACAFTOR/TEZACAFTOR	2
215	ANASTROZOLE	2
216	DENOSUMAB	2
217	FULVESTRANT	2
218	PALBOCICLIB	2
219	RIBOCICLIB	2
220	CLONIDINE	2
221	CYCLOPHOSPHAMIDE	2
222	FLUDARABINE	2
223	DANAPAROID	2
224	CERTOPARIN SODIUM	2
225	ATRACURIUM	2
226	ALFACALCIDOL	2
227	NYSTATIN	2
228	ASCORBIC ACID/BIOTIN/COCARBOXYLASE/COLECALCIFEROL/CYANOCOBALAMIN/DEXPANTHENOL/DL-ALPHA TOCOPHEROL/FOLIC ACID/NICOTINAMIDE/PYRIDOXINE/RETINOL/RIBOFLAVIN	2
229	PROMETHAZINE	2
230	PHLOROGLUCINOL/TRIMETHYLPHLOROGLUCINOL	2
231	ERTAPENEM	2
232	CLEMASTINE	2
233	VORICONAZOLE	2
234	KETOROLAC	2
235	CHLORIDE	2
236	IRBESARTAN	2
237	NEBIVOLOL	2
238	RILMENIDINE	2
239	SODIUM POLYSTYRENE SULFONATE	2
240	METHADONE	2
241	TICLOPIDINE	2
242	COLECALCIFEROL/RETINOL	2
243	AZACITIDINE	2
244	DICLOFENAC	2
245	OXAZEPAM	2
246	TRIAMCINOLONE	2
247	DEXCHLORPHENIRAMINE	2
248	NICORANDIL	2
249	PROPRANOLOL	2
250	PYRIDOXINE/THIAMINE	2
251	ROSUVASTATIN	2
252	ESTERS OF UNSATURATED FATTY ACIDS	2
253	SELEGILINE	2
254	ISOSORBIDE MONONITRATE	2
255	RITUXIMAB	2
256	RETINOL	2
257	FLUTICASONE	2
258	ARIPIPRAZOLE	2
259	AMITRIPTYLINE	2
260	CALCIUM ACETATE	2
261	OXYCODONE/PARACETAMOL	2
262	QUININE	2
263	ERYTHROPOIETIN	2
264	INSULIN PORCINE	2
265	LABETALOL	2
266	MESALAZINE	2
267	ACENOCOUMAROL	2
268	PRISTINAMYCIN	2
269	TRIMETAZIDINE	2
270	CALCIPOTRIOL	1
271	NAPROXEN	1
272	PHENYLEPHRINE	1
273	IBUPROFEN	1
274	BENZBROMARONE	1
275	CALCIUM CHLORIDE	1
276	FLUVASTATIN	1
277	EPINEPHRINE	1
278	NEVIRAPINE	1
279	EPINASTINE	1
280	AMANTADINE	1
281	AROTINOLOL	1
282	ETHYL LOFLAZEPATE	1
283	ZONISAMIDE	1
284	CALCIUM CARBONATE/COLECALCIFEROL/MAGNESIUM	1
285	SODIUM PHOSPHATE	1
286	ANTITHROMBIN III	1
287	METILDIGOXIN	1
288	SELENIUM	1
289	CALCIUM CHLORIDE/POTASSIUM/SODIUM CHLORIDE/SODIUM LACTATE	1
290	CARBAZOCHROME	1
291	DONEPEZIL	1
292	HAEMOCOAGULASE	1
293	TRANEXAMIC ACID	1
294	ALANYL GLUTAMINE	1
295	CALCIUM CARBONATE/COLECALCIFEROL	1
296	SOMATOSTATIN	1
297	CARBOHYDRATES NOS/POTASSIUM/SODIUM CHLORIDE/SODIUM LACTATE	1
298	DOXOFYLLINE	1
299	FUDOSTEINE	1
300	LATAMOXEF	1
301	ASPARTATE CALCIUM	1
302	CALCIUM CHLORIDE/POTASSIUM/SODIUM LACTATE	1
303	CILNIDIPINE	1
304	DOXAZOSIN	1
305	ELDECALCITOL	1
306	LACOSAMIDE	1
307	MOSAPRIDE	1
308	TELMISARTAN	1
309	VONOPRAZAN	1
310	ALENDRONIC ACID	1
311	AMINO ACIDS NOS/ELECTROLYTES NOS/GLUCOSE/THIAMINE	1
312	AMPICILLIN/SULBACTAM	1
313	THEOPHYLLINE	1
314	CETUXIMAB	1
315	FLUOROURACIL	1
316	IRINOTECAN	1
317	BETAMETHASONE/FUSIDIC ACID	1
318	FLUCLOXACILLIN	1
319	KETOCONAZOLE	1
320	METYRAPONE	1
321	CEFIXIME	1
322	CEFAMANDOLE	1
323	MOXIFLOXACIN	1
324	ANDROGRAPHOLIDE	1
325	BROMHEXINE	1
326	INSULIN DEGLUDEC	1
327	DOCUSATE/SENNA ALEXANDRINA	1
328	DULOXETINE	1
329	GILTERITINIB	1
330	LEVOCETIRIZINE	1
331	MUPIROCIN	1
332	PROCHLORPERAZINE	1
333	SACUBITRIL/VALSARTAN	1
334	CISPLATIN	1
335	FILGRASTIM	1
336	ASCORBIC ACID/CALCIUM	1
337	BENRALIZUMAB	1
338	BORTEZOMIB	1
339	POMALIDOMIDE	1
340	SODIUM PICOSULFATE	1
341	ALDESLEUKIN	1
342	CEFAZOLIN	1
343	ALIMEMAZINE	1
344	CEFOXITIN	1
345	CALENDULA OFFICINALIS/FRANGULA ALNUS	1
346	ASCORBIC ACID/ERGOCALCIFEROL/NICOTINAMIDE/PYRIDOXINE/RETINOL/RIBOFLAVIN/THIAMINE	1
347	COPPER/IODINE/MANGANESE/SELENIUM/ZINC	1
348	KETAMINE	1
349	NALBUPHINE	1
350	LEVODOPA	1
351	DULAGLUTIDE	1
352	FLUTICASONE/VILANTEROL	1
353	PETHIDINE	1
354	CALCIUM PHOSPHATE/MAGNESIUM/PHOSPHORIC ACID/SODIUM PHOSPHATE	1
355	CLOZAPINE	1
356	HYOSCINE	1
357	CLOTRIMAZOLE	1
358	NORGESTIMATE	1
359	DILTIAZEM	1
360	GUAIFENESIN	1
361	FLUINDIONE	1
362	DUTASTERIDE	1
363	FENOFIBRATE	1
364	ERYTHROMYCIN	1
365	DUTASTERIDE/TAMSULOSIN	1
366	FICUS CARICA/SORBITOL	1
367	MELATONIN	1
368	PHOSPHORIC ACID/SODIUM PHOSPHATE	1
369	VITAMINS [UMBRELLA TERM]	1
370	CLORAZEPIC ACID	1
371	ECONAZOLE	1
372	PHLOROGLUCINOL	1
373	TRIPTORELIN	1
374	ACETYLCYSTEINE	1
375	CHLORAL HYDRATE	1
376	GLYCEROL	1
377	MEFENAMIC ACID	1
378	ATOVAQUONE	1
379	SUCRALFATE	1
380	LERCANIDIPINE	1
381	PENTOXIFYLLINE	1
382	REPAGLINIDE	1
383	AZATHIOPRINE	1
384	BENZOIC ACID	1
385	ORNITHINE	1
386	CHLORMADINONE	1
387	INSULIN GLULISINE	1
388	TOSUFLOXACIN	1
389	TEZACAFTOR	1
390	ALUMINIUM HYDROXIDE/MAGNESIUM HYDROXIDE	1
391	KETOTIFEN	1
392	LATANOPROST	1
393	SERENOA REPENS	1
394	COLESTYRAMINE	1
395	IOPROMIDE	1
396	PARACETAMOL/TRAMADOL	1
397	RACECADOTRIL	1
398	RIFAXIMIN	1
399	SILODOSIN	1
400	ACEBUTOLOL	1
401	ALFUZOSIN	1
402	NICOTINAMIDE	1
403	BIMATOPROST	1
404	CHONDROITIN/GLUCOSAMINE	1
405	DICYCLOVERINE	1
406	GLUCOSAMINE	1
407	MECLOZINE	1
408	METFORMIN/SITAGLIPTIN	1
409	METHOCARBAMOL	1
410	RUXOLITINIB	1
411	TERBINAFINE	1
412	UBIDECARENONE	1
413	UBIQUINOL	1
414	BENSERAZIDE	1
415	CEFCAPENE	1
416	LEVOGLUTAMIDE	1
417	MAGNESIUM	1
418	TEGAFUR/URACIL	1
419	TIZANIDINE	1
420	FEXOFENADINE	1
421	LOTEPREDNOL	1
422	TIMOLOL	1
423	TIANEPTINE	1
424	EPTACOG ALFA (ACTIVATED)	1
425	RED BLOOD CELLS	1
426	ACETYLSALICYLIC ACID/MAGNESIUM	1
427	DIGITOXIN	1
428	ISOSORBIDE DINITRATE	1
429	LOSARTAN	1
430	POTASSIUM CITRATE	1
431	ALBUMIN HUMAN	1
432	DEXLANSOPRAZOLE	1
433	FEBUXOSTAT	1
434	PROPACETAMOL	1
435	SODIUM BICARBONATE	1
436	CODEINE/PARACETAMOL	1
437	ESTRADIOL	1
438	TESTOSTERONE	1
439	LENALIDOMIDE	1
440	MELPHALAN	1
441	VENETOCLAX	1
442	BUPRENORPHINE	1
443	ECULIZUMAB	1
444	EVEROLIMUS	1
445	TENOFOVIR ALAFENAMIDE	1
446	BUSULFAN	1
447	DEFERASIROX	1
448	CARBOCISTEINE	1
449	MOLNUPIRAVIR	1
450	SUVOREXANT	1
451	BEMIPARIN	1
452	CHLOROPHYLL/PHOSPHATIDYL CHOLINE/TOCOPHEROL	1
453	BACLOFEN	1
454	GLIMEPIRIDE	1
455	PRAMIPEXOLE	1
456	TAMOXIFEN	1
457	CYCLOBENZAPRINE	1
458	SALMETEROL	1
459	METOLAZONE	1
460	GLIPIZIDE	1
461	HYDROCODONE	1
462	QUINAPRIL	1
463	LOXOPROFEN	1
464	SERRAPEPTASE	1
465	PITOFENONE	1
466	TOPIRAMATE	1
467	PAPAIN/UREA	1
468	VITAMINS NOS	1
469	ZINC	1
470	ATROPINE/DIPHENOXYLATE	1
471	PANCREATIN	1
472	SACCHAROMYCES CEREVISIAE	1
473	SULFASALAZINE	1
474	TOCOPHEROL	1
475	AMINO ACIDS NOS/CARBOHYDRATES NOS/MINERALS NOS/VITAMINS NOS	1
476	BROMAZEPAM	1
477	DEXTROPROPOXYPHENE/PARACETAMOL	1
478	PHENOBARBITAL	1
479	ERGOCALCIFEROL	1
480	OXCARBAZEPINE	1
481	BLINDED THERAPY	1
482	LINUM USITATISSIMUM	1
483	MAGNESIUM CITRATE	1
484	PAMIDRONIC ACID	1
485	SENNA SPP.	1
486	SENNOSIDE A+B	1
487	CYAMEMAZINE	1
488	FOSFOMYCIN	1
489	CHLORHEXIDINE	1
490	FONDAPARINUX	1
491	VASOPRESSIN	1
492	CARBAMAZEPINE	1
493	OLMESARTAN	1
494	BACITRACIN	1
495	FLUTICASONE/SALMETEROL	1
496	NADROPARIN	1
497	TIOTROPIUM	1
498	CALCITONIN	1
499	MOCLOBEMIDE	1
500	NIFEDIPINE	1
501	LENOGRASTIM	1
502	PHENOXYMETHYLPENICILLIN	1
503	PEMETREXED	1
504	FOSINOPRIL	1
505	CYPROTERONE/ETHINYLESTRADIOL	1
